# Supplementary material for: scPlantLLM: A Foundation Model for Exploring Single-cell Expression Atlases in Plants
Source: Genomics Proteomics Bioinformatics. 2025 Mar 17;23(3):qzaf024. doi: 10.1093/gpbjnl/qzaf024 (PMC12417071; doi:10.1093/gpbjnl/qzaf024)
Supplement: qzaf024_Supplementary_Data [file qzaf024_supplementary_data.zip]

Archive with 8 entries (8 files):
- Figure S1.tif
- Figure S2.jpg
- Figure S3.tif
- File S1.docx
- supplementary material captions.docx
- Table S1.xlsx
- Table S2.xlsx
- Table S3.xlsx
