# Supplementary material for: scPlantLLM: A Foundation Model for Exploring Single-cell Expression Atlases in Plants
Source: Genomics Proteomics Bioinformatics. 2025 Mar 17;23(3):qzaf024. doi: 10.1093/gpbjnl/qzaf024 (PMC12417071; doi:10.1093/gpbjnl/qzaf024)
Supplement: qzaf024_Supplementary_Data [file qzaf024_supplementary_data.zip › Table S1.xlsx]

## Sheet: Table S1
Table S1 Comprehensive data summary for scPlantLLM model training
Species	Dataset ID	BioProject ID	SRA Accession	Tissue	Stage	Organ	Condition	Genotype	Libraries	Cells	Pubmed ID	Publication
Arabidopsis thaliana	SRX8574728	PRJNA640389	SRP267870	Root tip	5 days after sowing	Root	Normal	Col-0	10x Genomics	12804	35134336	Shahan R, et al. Dev Cell 2022
Arabidopsis thaliana	SRX8574729	PRJNA640389	SRP267870	Root tip	5 days after sowing	Root	Normal	Col-0	10x Genomics	6093	35134336	Shahan R, et al. Dev Cell 2022
Arabidopsis thaliana	SRX8574730	PRJNA640389	SRP267870	Root tip	5 days after sowing	Root	Normal	Col-0	10x Genomics	12157	35134336	Shahan R, et al. Dev Cell 2022
Arabidopsis thaliana	SRX8574731	PRJNA640389	SRP267870	Root tip	5 days after sowing	Root	Normal	Col-0	10x Genomics	12056	35134336	Shahan R, et al. Dev Cell 2022
Arabidopsis thaliana	SRX8574732	PRJNA640389	SRP267870	Root tip	5 days after sowing	Root	Normal	Col-0	10x Genomics	15184	35134336	Shahan R, et al. Dev Cell 2022
Arabidopsis thaliana	SRX8574733	PRJNA640389	SRP267870	Root tip	5 days after sowing	Root	Normal	Col-0	10x Genomics	18765	35134336	Shahan R, et al. Dev Cell 2022
Arabidopsis thaliana	SRX8574734	PRJNA640389	SRP267870	Root tip	5 days after sowing	Root	Normal	Col-0	10x Genomics	14805	35134336	Shahan R, et al. Dev Cell 2022
Arabidopsis thaliana	SRX8574735	PRJNA640389	SRP267870	Root tip	5 days after sowing	Root	Normal	Ler (scr4)	10x Genomics	13231	35134336	Shahan R, et al. Dev Cell 2022
Arabidopsis thaliana	SRX8574736	PRJNA640389	SRP267870	Root tip	5 days after sowing	Root	Normal	Col-0	10x Genomics	14181	35134336	Shahan R, et al. Dev Cell 2022
Arabidopsis thaliana	SRX8574737	PRJNA640389	SRP267870	Root tip	5 days after sowing	Root	Normal	Col-0	10x Genomics	12048	35134336	Shahan R, et al. Dev Cell 2022
Arabidopsis thaliana	SRX8574738	PRJNA640389	SRP267870	Root tip	5 days after sowing	Root	Normal	Ler (scr4)	10x Genomics	8310	35134336	Shahan R, et al. Dev Cell 2022
Arabidopsis thaliana	SRX8574739	PRJNA640389	SRP267870	Root tip	5 days after sowing	Root	Normal	Col-0	10x Genomics	6912	35134336	Shahan R, et al. Dev Cell 2022
Arabidopsis thaliana	SRX8574740	PRJNA640389	SRP267870	Root tip	5 days after sowing	Root	Normal	Col-0	10x Genomics	7940	35134336	Shahan R, et al. Dev Cell 2022
Arabidopsis thaliana	SRX8574741	PRJNA640389	SRP267870	Root tip	5 days after sowing	Root	Normal	Col-0	10x Genomics	8623	35134336	Shahan R, et al. Dev Cell 2022
Arabidopsis thaliana	SRX8574742	PRJNA640389	SRP267870	Root tip	5 days after sowing	Root	Normal	Col-0 (shr2)	10x Genomics	7582	35134336	Shahan R, et al. Dev Cell 2022
Arabidopsis thaliana	SRX8574743	PRJNA640389	SRP267870	Root tip	5 days after sowing	Root	Normal	Col-0 (shr2)	10x Genomics	10430	35134336	Shahan R, et al. Dev Cell 2022
Arabidopsis thaliana	SRX8574744	PRJNA640389	SRP267870	Root tip	5 days after sowing	Root	Normal	Col-0	10x Genomics	10953	35134336	Shahan R, et al. Dev Cell 2022
Arabidopsis thaliana	SRX8574745	PRJNA640389	SRP267870	Root tip	5 days after sowing	Root	Normal	Col-0	10x Genomics	10537	35134336	Shahan R, et al. Dev Cell 2022
Arabidopsis thaliana	SRX8574746	PRJNA640389	SRP267870	Root tip	5 days after sowing	Root	Normal	Col-0	10x Genomics	6871	35134336	Shahan R, et al. Dev Cell 2022
Arabidopsis thaliana	﻿SRX7299165-BDR3-1	PRJNA594539	SRP235541	Root tip	6 days old seedling	Root	Normal	Col-0	10x Genomics	4980	32943451	Wendrich JR, et al. Science 2020
Arabidopsis thaliana	SRX7299165-BDR3-2	PRJNA594539	SRP235541	Root tip	6 days old seedling	Root	Normal	Col-0	10x Genomics	5463	32943451	Wendrich JR, et al. Science 2020
Arabidopsis thaliana	SRX7299166-BDR4-1	PRJNA594539	SRP235541	Root tip	6 days old seedling	Root	Normal	Col-0	10x Genomics	3788	32943451	Wendrich JR, et al. Science 2020
Arabidopsis thaliana	SRX7299166-BDR4-2	PRJNA594539	SRP235541	Root tip	6 days old seedling	Root	Normal	Col-0	10x Genomics	4028	32943451	Wendrich JR, et al. Science 2020
Arabidopsis thaliana	SRX7299167-BDR5-1	PRJNA594539	SRP235541	Root tip	6 days old seedling	Root	Normal	Col-0	10x Genomics	4620	32943451	Wendrich JR, et al. Science 2020
Arabidopsis thaliana	SRX7299167-BDR5-2	PRJNA594539	SRP235541	Root tip	6 days old seedling	Root	Normal	Col-0	10x Genomics	4919	32943451	Wendrich JR, et al. Science 2020
Arabidopsis thaliana	SRX5074330	PRJNA507252	SRP171040	Root tip	5 days after germination	Root	Normal	Col-0	10x Genomics	12666	30718350	Ryu KH, et al. Plant Physiol 2019
Arabidopsis thaliana	SRX5074331	PRJNA507252	SRP171040	Root tip	5 days after germination	Root	Normal	Col-0	10x Genomics	4140	30718350	Ryu KH, et al. Plant Physiol 2019
Arabidopsis thaliana	SRX5074332	PRJNA507252	SRP171040	Root tip	5 days after germination	Root	Normal	Col-0	10x Genomics	4374	30718350	Ryu KH, et al. Plant Physiol 2019
Arabidopsis thaliana	SRX5074333	PRJNA507252	SRP171040	Root tip	5 days after germination	Root	Normal	Col-0 (rhd6)	10x Genomics	7673	30718350	Ryu KH, et al. Plant Physiol 2019
Arabidopsis thaliana	SRX5074334	PRJNA507252	SRP171040	Root tip	5 days after germination	Root	Normal	Col-0 (gl2)	10x Genomics	5103	30718350	Ryu KH, et al. Plant Physiol 2019
Arabidopsis thaliana	SRX5290443	PRJNA517021	SRP182008	Root tip	10 days old seedling	Root	Normal	Col-0	10x Genomics	13514	31004836	Zhang TQ, et al. Mol Plant 2019
Arabidopsis thaliana	SRX8089019	PRJNA497883	SRP166333	Whole root	7 days old seedling	Root	Normal	Col-0	10x Genomics	6446	30923229	Jean-Baptiste K, et al. Plant Cell 2019
Arabidopsis thaliana	SRX8089020	PRJNA497883	SRP166333	Whole root	7 days old seedling	Root	Normal	Col-0	10x Genomics	6722	30923229	Jean-Baptiste K, et al. Plant Cell 2019
Arabidopsis thaliana	SRX8089021	PRJNA497883	SRP166333	Whole root	7 days old seedling	Root	Heat shock	Col-0	10x Genomics	3781	30923229	Jean-Baptiste K, et al. Plant Cell 2019
Arabidopsis thaliana	SRX9215959	PRJNA666436	SRP285817	Root outside the meristem	4-5 days after germination	Root	Normal	Col-0	10x Genomics	3475	33822225	Gala HP, et al. Plant Cell 2021
Arabidopsis thaliana	SRX9215960	PRJNA666436	SRP285817	Root outside the meristem	4-5 days after germination	Root	Lateral root induction 08 hour	Col-0	10x Genomics	2945	33822225	Gala HP, et al. Plant Cell 2021
Arabidopsis thaliana	SRX9215961	PRJNA666436	SRP285817	Root outside the meristem	4-5 days after germination	Root	Lateral root induction 20 hour	Col-0	10x Genomics	1907	33822225	Gala HP, et al. Plant Cell 2021
Arabidopsis thaliana	SRX9215962	PRJNA666436	SRP285817	Root outside the meristem	4-5 days after germination	Root	Normal	Col-0	10x Genomics	2974	33822225	Gala HP, et al. Plant Cell 2021
Arabidopsis thaliana	SRX9215963	PRJNA666436	SRP285817	Root outside the meristem	4-5 days after germination	Root	Lateral root induction 08 hour	Col-0	10x Genomics	3356	33822225	Gala HP, et al. Plant Cell 2021
Arabidopsis thaliana	SRX9215964	PRJNA666436	SRP285817	Root outside the meristem	4-5 days after germination	Root	Lateral root induction 20 hour	Col-0	10x Genomics	1690	33822225	Gala HP, et al. Plant Cell 2021
Arabidopsis thaliana	SRX9215965	PRJNA666436	SRP285817	Root outside the meristem	4-5 days after germination	Root	Lateral root induction 20 hour	Col-0 (iaa14)	10x Genomics	1206	33822225	Gala HP, et al. Plant Cell 2021
Arabidopsis thaliana	SRX8840337	PRJNA649267	SRP273996	Root	7 days after germination	Root	Normal	Col-0	10x Genomics	645	33422696	Farmer A, et al. Mol Plant 2021
Arabidopsis thaliana	SRX8840338	PRJNA649267	SRP273996	Root	7 days after germination	Root	Normal	Col-0	10x Genomics	1598	33422696	Farmer A, et al. Mol Plant 2021
Arabidopsis thaliana	SRX8840339	PRJNA649267	SRP273996	Root	7 days after germination	Root	Normal	Col-0	10x Genomics	800	33422696	Farmer A, et al. Mol Plant 2021
Arabidopsis thaliana	SRX8840340	PRJNA649267	SRP273996	Root	7 days after germination	Root	Normal	Col-0	10x Genomics	1796	33422696	Farmer A, et al. Mol Plant 2021
Arabidopsis thaliana	SRX8840341	PRJNA649267	SRP273996	Root	7 days after germination	Root	Normal	Col-0	10x Genomics	5592	33422696	Farmer A, et al. Mol Plant 2021
Arabidopsis thaliana	SRX7960932	PRJNA613684	SRP253497	Rosette-Leaf explant	4 days after detachment	Leaf	Wound-induced root organogenesis	Col-0	10x Genomics	7242	35605192	Liu W, et al. Plant Commun 2022
Arabidopsis thaliana	SRX9490623	PRJNA677901	SRP292306	Leaf	6 weeks old plant	Leaf	Normal	Col-0	10x Genomics	4003	33955487	Kim JY, et al. Plant Cell 2021
Arabidopsis thaliana	SRX9490624	PRJNA677901	SRP292306	Leaf	6 weeks old plant	Leaf	Normal	Col-0	10x Genomics	1944	33955487	Kim JY, et al. Plant Cell 2021
Arabidopsis thaliana	ERX6530535	PRJEB47924	ERP132245	True leaf	14 days after stratification	Leaf	Normal	Col-0	10x Genomics	1449	34687312	Tenorio Berrio R, et al. Plant Physiol 2022
Arabidopsis thaliana	ERX6530536	PRJEB47924	ERP132245	True leaf	14 days after stratification	Leaf	Mild drought	Col-0	10x Genomics	569	34687312	Tenorio Berrio R, et al. Plant Physiol 2022
Arabidopsis thaliana	SRX7699233	PRJNA577177	SRP247828_1	Cotyledon	5 days old seedling	Leaf	Normal	Col-0 (T1 pB7WGF2-BPC6)	10x Genomics	10080	32592820	Liu Z, et al. Mol Plant 2020
Arabidopsis thaliana	SRX7699234	PRJNA577177	SRP247828_1	Cotyledon	5 days old seedling	Leaf	Normal	Col-0 (T1 pB7WGF2-BPC6)	10x Genomics	10376	32592820	Liu Z, et al. Mol Plant 2020
Arabidopsis thaliana	SRX7699235	PRJNA577177	SRP247828_1	Cotyledon	5 days old seedling	Leaf	Normal	Col-0 (T1 pB7WGF2-BPC6)	10x Genomics	10641	32592820	Liu Z, et al. Mol Plant 2020
Arabidopsis thaliana	SRX7699236	PRJNA577177	SRP247828_1	Cotyledon	5 days old seedling	Leaf	Normal	Col-0 (T1 pB7WGF2-BPC6)	10x Genomics	10454	32592820	Liu Z, et al. Mol Plant 2020
Arabidopsis thaliana	SRX7705663	PRJNA605596	SRP247828_2	True leaf	3 days old seedling	Leaf	Normal	Col-0 (T1 pBGWFS7-promoter)	10x Genomics	10024	35218590	Liu Z, et al. Plant J 2022
Arabidopsis thaliana	SRX7705664	PRJNA605596	SRP247828_2	True leaf	3 days old seedling	Leaf	Normal	Col-0 (T1 pBGWFS7-promoter)	10x Genomics	10391	35218590	Liu Z, et al. Plant J 2022
Arabidopsis thaliana	SRX7705665	PRJNA605596	SRP247828_2	True leaf	3 days old seedling	Leaf	Normal	Col-0 (T1 pBGWFS7-promoter)	10x Genomics	11531	35218590	Liu Z, et al. Plant J 2022
Arabidopsis thaliana	SRX7705666	PRJNA605596	SRP247828_2	True leaf	3 days old seedling	Leaf	Normal	Col-0 (T1 pBGWFS7-promoter)	10x Genomics	10983	35218590	Liu Z, et al. Plant J 2022
Arabidopsis thaliana	SRX7705667	PRJNA605596	SRP247828_2	Cotyledon	3 days old seedling	Leaf	Normal	Col-0 (T1 pBGWFS7-promoter)	10x Genomics	12529	35218590	Liu Z, et al. Plant J 2022
Arabidopsis thaliana	SRX7705668	PRJNA605596	SRP247828_2	Cotyledon	3 days old seedling	Leaf	Normal	Col-0 (T1 pBGWFS7-promoter)	10x Genomics	12594	35218590	Liu Z, et al. Plant J 2022
Arabidopsis thaliana	SRX7705669	PRJNA605596	SRP247828_2	Cotyledon	3 days old seedling	Leaf	Normal	Col-0 (T1 pBGWFS7-promoter)	10x Genomics	12659	35218590	Liu Z, et al. Plant J 2022
Arabidopsis thaliana	SRX7705670	PRJNA605596	SRP247828_2	Cotyledon	3 days old seedling	Leaf	Normal	Col-0 (T1 pBGWFS7-promoter)	10x Genomics	12589	35218590	Liu Z, et al. Plant J 2022
Arabidopsis thaliana	SRX7705686	PRJNA605594	SRP247828_3	Cotyledon	12 days old plant	Leaf	/	/	10x Genomics	11471	None	None
Arabidopsis thaliana	SRX7705687	PRJNA605594	SRP247828_3	Cotyledon	12 days old plant	Leaf	/	/	10x Genomics	10705	None	None
Arabidopsis thaliana	SRX7705688	PRJNA605594	SRP247828_3	Cotyledon	12 days old plant	Leaf	/	/	10x Genomics	11431	None	None
Arabidopsis thaliana	SRX7705689	PRJNA605594	SRP247828_3	Cotyledon	12 days old plant	Leaf	/	/	10x Genomics	11334	None	None
Arabidopsis thaliana	CRX125602	PRJCA003094	CRA002977_1	True leaf	18 days old plant	Leaf	Normal	Col-0	10x Genomics	10947	33725481	Zhang TQ, et al. Dev Cell 2021
Arabidopsis thaliana	CRX125603	PRJCA003094	CRA002977_2	Vegetative shoot apex	7 days old seedling	Shoot axis apex	Normal	Col-0	10x Genomics	21207	33725481	Zhang TQ, et al. Dev Cell 2021
Arabidopsis thaliana	CRX125604	PRJCA003094	CRA002977_2	Vegetative shoot apex	7 days old seedling	Shoot axis apex	Normal	Col-0	10x Genomics	18534	33725481	Zhang TQ, et al. Dev Cell 2021
Arabidopsis thaliana	CRX125605	PRJCA003094	CRA002977_2	Vegetative shoot apex	14 days old plant	Shoot axis apex	Normal	Col-0	10x Genomics	23293	33725481	Zhang TQ, et al. Dev Cell 2021
Arabidopsis thaliana	SRX10136411	PRJNA703045	SRP307169	True leaf	10 days after germination	Leaf	Normal	Col-0 (ATML1p::YFP-RCI2A)	10x Genomics	7989	33823130	Lopez-Anido CB, et al. Dev Cell 2021
Arabidopsis thaliana	SRX10136412	PRJNA703045	SRP307169	True leaf	10 days after germination	Leaf	Normal	Col-0 (TMMp::TMM-YFP)	10x Genomics	3288	33823130	Lopez-Anido CB, et al. Dev Cell 2021
Arabidopsis thaliana	SRX10136413	PRJNA703045	SRP307169	True leaf	10 days after germination	Leaf	Normal	Col-0 (TMMp::TMM-YFP)	10x Genomics	2844	33823130	Lopez-Anido CB, et al. Dev Cell 2021
Arabidopsis thaliana	SRX10136414	PRJNA703045	SRP307169	True leaf	10 days after germination	Leaf	Normal	Col-0 (TMMp::TMM-YFP)	10x Genomics	3320	33823130	Lopez-Anido CB, et al. Dev Cell 2021
Arabidopsis thaliana	SRX11609803	PRJNA750934	SRP330542	Root tip	6 days old seedling	Root	Normal	Col-0 (bri TRIPLE)	10x Genomics	10512	34358681	Graeff M, et al. Mol Plant 2021
Arabidopsis thaliana	SRX11609804	PRJNA750934	SRP330542	Root tip	6 days old seedling	Root	Normal	Col-0 (bri T-RESCUE)	10x Genomics	12094	34358681	Graeff M, et al. Mol Plant 2021
Arabidopsis thaliana	SRX5128615	PRJNA509920	SRP173393	Root tip	6 days old seedling	Root	Normal	Col-0	10x Genomics	6092	30913408	Denyer T, et al. Dev Cell 2019
Arabidopsis thaliana	SRX5128616	PRJNA509920	SRP173393	Root tip	6 days old seedling	Root	Normal	Col-0 (pMIR166A:erGFP reporter line)	10x Genomics	5172	30913408	Denyer T, et al. Dev Cell 2019
Arabidopsis thaliana	SRX5128617	PRJNA509920	SRP173393	Root tip	6 days old seedling	Root	Normal	Col-0 (shr-3)	10x Genomics	1988	30913408	Denyer T, et al. Dev Cell 2019
Arabidopsis thaliana	SRX5025979	PRJNA506007	SRP169576	Whole root	5 days old seedling	Root	Sucrose+	Col-0	Drop-seq	4133	31091459	Shulse CN, et al. Cell Rep 2019
Arabidopsis thaliana	SRX5025980	PRJNA506007	SRP169576	Whole root	5 days old seedling	Root	Sucrose+	Col-0	Drop-seq	3754	31091459	Shulse CN, et al. Cell Rep 2019
Arabidopsis thaliana	SRX5025981	PRJNA506007	SRP169576	Whole root	7 days old seedling	Root	Sucrose+	Col-0	Drop-seq	14546	31091459	Shulse CN, et al. Cell Rep 2019
Arabidopsis thaliana	SRX5025982	PRJNA506007	SRP169576	Whole root	5 days old seedling	Root	Sucrose-	Col-0	Drop-seq	1676	31091459	Shulse CN, et al. Cell Rep 2019
Arabidopsis thaliana	SRX5025983	PRJNA506007	SRP169576	Whole root	5 days old seedling	Root	Sucrose-	Col-0	Drop-seq	1067	31091459	Shulse CN, et al. Cell Rep 2019
Arabidopsis thaliana	SRX5025984	PRJNA506007	SRP169576	Whole root	5 days old seedling	Root	Sucrose-	Col-0	Drop-seq	1294	31091459	Shulse CN, et al. Cell Rep 2019
Arabidopsis thaliana	SRX5025985	PRJNA506007	SRP169576	Whole root	5 days old seedling	Root	Sucrose-	Col-0	Drop-seq	1600	31091459	Shulse CN, et al. Cell Rep 2019
Arabidopsis thaliana	SRX5025986	PRJNA506007	SRP169576	Whole root	5 days old seedling	Root	Sucrose-	Col-0	Drop-seq	1100	31091459	Shulse CN, et al. Cell Rep 2019
Arabidopsis thaliana	SRX5025987	PRJNA506007	SRP169576	Whole root	5 days old seedling	Root	Sucrose-	Col-0	Drop-seq	3637	31091459	Shulse CN, et al. Cell Rep 2019
Arabidopsis thaliana	SRX5025988	PRJNA506007	SRP169576	Whole root	5 days old seedling	Root	Sucrose-	Col-0	Drop-seq	2858	31091459	Shulse CN, et al. Cell Rep 2019
Arabidopsis thaliana	SRX4098368	PRJNA471914	SRP148288	Whole root	8 days old seedling	Root	Induced with estradiol	Col-0 (T3 pMDC7:VND7)	Drop-seq	980	31291572	Turco GM, et al. Cell Rep 2019
Arabidopsis thaliana	SRX4098369	PRJNA471914	SRP148288	Whole root	8 days old seedling	Root	Normal	Col-0 (T3 pMDC7:VND7)	Drop-seq	2729	31291572	Turco GM, et al. Cell Rep 2019
Arabidopsis thaliana	SRX4098370	PRJNA471914	SRP148288	Whole root	8 days old seedling	Root	Induced with estradiol	Col-0 (T3 pMDC7:MYB46)	Drop-seq	7745	31291572	Turco GM, et al. Cell Rep 2019
Arabidopsis thaliana	SRX4098371	PRJNA471914	SRP148288	Whole root	8 days old seedling	Root	Normal	Col-0 (T3 pMDC7:MYB46)	Drop-seq	4611	31291572	Turco GM, et al. Cell Rep 2019
Arabidopsis thaliana	SRX4098372	PRJNA471914	SRP148288	Whole root	8 days old seedling	Root	Induced with estradiol	Col-0 (T3 pMDC7:MYB83)	Drop-seq	4987	31291572	Turco GM, et al. Cell Rep 2019
Arabidopsis thaliana	SRX4098373	PRJNA471914	SRP148288	Whole root	8 days old seedling	Root	Normal	Col-0 (T3 pMDC7:MYB83)	Drop-seq	3317	31291572	Turco GM, et al. Cell Rep 2019
Arabidopsis thaliana	SRX11729141	PRJNA754157	SRP332285	Root phloem tissue	5 days after sowing	Root	Normal	Col-0 (pMAKR5::MAKR5-3xYFP)	10x Genomics	1101	35927456	Otero S, et al. Nat Plants 2022
Arabidopsis thaliana	SRX11729142	PRJNA754157	SRP332285	Root phloem tissue	5 days after sowing	Root	Normal	Col-0 (pMAKR5::MAKR5-3xYFP)	10x Genomics	3360	35927456	Otero S, et al. Nat Plants 2022
Arabidopsis thaliana	SRX11729143	PRJNA754157	SRP332285	Root phloem tissue	5 days after sowing	Root	Normal	Col-0 (pS17::GFP)	10x Genomics	2499	35927456	Otero S, et al. Nat Plants 2022
Arabidopsis thaliana	SRX11729144	PRJNA754157	SRP332285	Root phloem tissue	5 days after sowing	Root	Normal	Col-0 (pSAPL::YFPer)	10x Genomics	912	35927456	Otero S, et al. Nat Plants 2022
Arabidopsis thaliana	SRX11729145	PRJNA754157	SRP332285	Root phloem tissue	5 days after sowing	Root	Normal	Col-0 (pAPL::3xYFP)	10x Genomics	6793	35927456	Otero S, et al. Nat Plants 2022
Arabidopsis thaliana	SRX11729146	PRJNA754157	SRP332285	Root phloem tissue	5 days after sowing	Root	Normal	Ler (pPEAR1del::YFPer)	10x Genomics	1352	35927456	Otero S, et al. Nat Plants 2022
Arabidopsis thaliana	SRX10918085	PRJNA730707	SRP320285	Inflorescence	stage 5 of flower development	Flower	DEX-induction	Ler (pAP1:AP1-GR ap1-1 cal-1)	10x Genomics	7113	35595749	Neumann M, et al. Nat Commun 2022
Arabidopsis thaliana	SRX13437605	PRJNA730707	SRP320285	Inflorescence	stage 4 of flower development	Flower	DEX-induction	Ler (pAP1:AP1-GR ap1-1 cal-1)	10x Genomics	8549	35595749	Neumann M, et al. Nat Commun 2022
Arabidopsis thaliana	SRX15202187	PRJNA835893	SRP374045	Pollen	flower development	Flower	Normal	Col-0 (mbd5/6 CRISPR1)	10x Genomics	6952	36417865	Ichino L, et al. Cell Rep 2022
Arabidopsis thaliana	SRX15202188	PRJNA835893	SRP374045	Pollen	flower development	Flower	Normal	Col-0	10x Genomics	10407	36417865	Ichino L, et al. Cell Rep 2022
Arabidopsis thaliana	SRX15202189	PRJNA835893	SRP374045	Pollen	flower development	Flower	Normal	Col-0	10x Genomics	14428	36417865	Ichino L, et al. Cell Rep 2022
Arabidopsis thaliana	SRX15202190	PRJNA835893	SRP374045	Pollen	flower development	Flower	Normal	Col-0 (mom1-3)	10x Genomics	11108	36417865	Ichino L, et al. Cell Rep 2022
Arabidopsis thaliana	SRX15202191	PRJNA835893	SRP374045	Pollen	flower development	Flower	Normal	Col-0	10x Genomics	12709	36417865	Ichino L, et al. Cell Rep 2022
Arabidopsis thaliana	SRX15202192	PRJNA835893	SRP374045	Pollen	flower development	Flower	Normal	Col-0 (ddm1-2)	10x Genomics	10370	36417865	Ichino L, et al. Cell Rep 2022
Arabidopsis thaliana	SRX15202193	PRJNA835893	SRP374045	Pollen	flower development	Flower	Normal	Col-0	10x Genomics	5324	36417865	Ichino L, et al. Cell Rep 2022
Arabidopsis thaliana	SRX15202194	PRJNA835893	SRP374045	Pollen	flower development	Flower	Normal	Col-0 (met1-3)	10x Genomics	5736	36417865	Ichino L, et al. Cell Rep 2022
Arabidopsis thaliana	SRX15202195	PRJNA835893	SRP374045	Pollen	flower development	Flower	Normal	Col-0	10x Genomics	5463	36417865	Ichino L, et al. Cell Rep 2022
Arabidopsis thaliana	SRX15202196	PRJNA835893	SRP374045	Pollen	flower development	Flower	Normal	Col-0 (morc hextuple)	10x Genomics	7681	36417865	Ichino L, et al. Cell Rep 2022
Arabidopsis thaliana	SRX15202197	PRJNA835893	SRP374045	Pollen	flower development	Flower	Normal	Col-0	10x Genomics	7426	36417865	Ichino L, et al. Cell Rep 2022
Arabidopsis thaliana	SRX15202198	PRJNA835893	SRP374045	Pollen	flower development	Flower	Normal	Col-0 (mbd5/6 CRISPR1)	10x Genomics	4808	36417865	Ichino L, et al. Cell Rep 2022
Arabidopsis thaliana	SRX15202199	PRJNA835893	SRP374045	Pollen	flower development	Flower	Normal	Col-0 (sln)	10x Genomics	7620	36417865	Ichino L, et al. Cell Rep 2022
Arabidopsis thaliana	SRX9024190	PRJNA659737	SRP279055	Hypocotyl callus	6 days after inducing	Hypocotyl callus	callus-inducing medium	Col-0	BD Rhapsody	20787	34782770	Zhai N, et al. Nat Plants 2021
Arabidopsis thaliana	SRX9074795	PRJNA648028	SRP280069	Leaf	11 days old seedling	Leaf	MGG	Col-0	10x Genomics	9105	34380624	Xu M, et al. Sci Adv 2021
Arabidopsis thaliana	SRX9074806	PRJNA648028	SRP280069	Leaf	11 days old seedling	Leaf	Enzyme-free MGG	Col-0	10x Genomics	6721	34380624	Xu M, et al. Sci Adv 2021
Arabidopsis thaliana	SRX9074816	PRJNA648028	SRP280069	Leaf	11 days old seedling	Leaf	Normal	Col-0	Dolomite Bio	7654	34380624	Xu M, et al. Sci Adv 2021
Arabidopsis thaliana	SRX9074817	PRJNA648028	SRP280069	Leaf	11 days old seedling	Leaf	Normal	Col-0	Dolomite Bio	13554	34380624	Xu M, et al. Sci Adv 2021
Arabidopsis thaliana	SRX9074794	PRJNA648028	SRP280069	Leaf	11 days old seedling	Leaf	Normal	Col-0	10x Genomics	11982	34380624	Xu M, et al. Sci Adv 2021
Arabidopsis thaliana	SRX17623502	PRJNA881949	SRP398011	Leaf	4 weeks old plant	Leaf	Infected with Pseudomonas syringae	Col-0	10x Genomics	11629		https://doi.org/10.1101/2022.10.07.511353
Arabidopsis thaliana	SRX17623501	PRJNA881949	SRP398011	Leaf	4 weeks old plant	Leaf	Normal	Col-0	10x Genomics	11253		https://doi.org/10.1101/2022.10.07.511353
Arabidopsis thaliana	SRX12280795	PRJNA764868	SRP338044	True leaf	17 days after germination	Leaf	Constant light (50 uE.m-2.s-1)	Col-0 (IQD22pro::GUS-mCit)	10x Genomics	50418	35666176	Procko C, et al. Plant Cell 2022
Arabidopsis thaliana	SRX9174978	PRJNA664874	SRP285040	Root tip	10 days old plant	Root	Normal	Col-0	10x Genomics	1206	33608047	Long Y, et al. Genome Biol 2021
Arabidopsis thaliana	DRX382001	PRJDB14071	DRP009643	Rosette leaf	3-4 weeks old plant	Leaf	Normal	Col-0	10x Genomics	15400	36440710	Maeda T, et al. Plant Cell Physiol 2023
Arabidopsis thaliana	SRX17302379	PRJNA874688	SRP394711	Root tip	7 days old seedling	Root	Normal	Col-0 (bri1_T)	10x Genomics	13384	36996230	Nolan TM, et al. Science 2023
Arabidopsis thaliana	SRX17302382	PRJNA874688	SRP394711	Root tip	7 days old seedling	Root	Normal	Col-0 (bri1_T)	10x Genomics	12171	36996230	Nolan TM, et al. Science 2023
Arabidopsis thaliana	SRX17302372	PRJNA874688	SRP394711	Root tip	7 days old seedling	Root	Normal	Col-0 (df1)	10x Genomics	15201	36996230	Nolan TM, et al. Science 2023
Arabidopsis thaliana	SRX17302376	PRJNA874688	SRP394711	Root tip	7 days old seedling	Root	Normal	Col-0 (df1)	10x Genomics	12397	36996230	Nolan TM, et al. Science 2023
Arabidopsis thaliana	SRX17302371	PRJNA874688	SRP394711	Root tip	7 days old seedling	Root	Normal	Col-0 (gtl1)	10x Genomics	16724	36996230	Nolan TM, et al. Science 2023
Arabidopsis thaliana	SRX17302375	PRJNA874688	SRP394711	Root tip	7 days old seedling	Root	Normal	Col-0 (gtl1)	10x Genomics	17852	36996230	Nolan TM, et al. Science 2023
Arabidopsis thaliana	SRX17302373	PRJNA874688	SRP394711	Root tip	7 days old seedling	Root	Normal	Col-0 (gtl1_df1)	10x Genomics	16386	36996230	Nolan TM, et al. Science 2023
Arabidopsis thaliana	SRX17302377	PRJNA874688	SRP394711	Root tip	7 days old seedling	Root	Normal	Col-0 (gtl1_df1)	10x Genomics	13280	36996230	Nolan TM, et al. Science 2023
Arabidopsis thaliana	SRX17302380	PRJNA874688	SRP394711	Root tip	7 days old seedling	Root	Normal	Col-0 (pGL2_BRI1_GFP_bri1_T)	10x Genomics	11487	36996230	Nolan TM, et al. Science 2023
Arabidopsis thaliana	SRX17302383	PRJNA874688	SRP394711	Root tip	7 days old seedling	Root	Normal	Col-0 (pGL2_BRI1_GFP_bri1_T)	10x Genomics	17004	36996230	Nolan TM, et al. Science 2023
Arabidopsis thaliana	SRX17302369	PRJNA874688	SRP394711	Root tip	7 days old seedling	Root	Normal	Col-0	10x Genomics	19470	36996230	Nolan TM, et al. Science 2023
Arabidopsis thaliana	SRX17302374	PRJNA874688	SRP394711	Root tip	7 days old seedling	Root	Normal	Col-0	10x Genomics	12813	36996230	Nolan TM, et al. Science 2023
Arabidopsis thaliana	SRX17302378	PRJNA874688	SRP394711	Root tip	7 days old seedling	Root	Normal	Col-0	10x Genomics	13675	36996230	Nolan TM, et al. Science 2023
Arabidopsis thaliana	SRX17302381	PRJNA874688	SRP394711	Root tip	7 days old seedling	Root	Normal	Col-0	10x Genomics	13195	36996230	Nolan TM, et al. Science 2023
Arabidopsis thaliana	SRX17302362	PRJNA874688	SRP394711	Root tip	7 days old seedling	Root	BRZ	Col-0	10x Genomics	6194	36996230	Nolan TM, et al. Science 2023
Arabidopsis thaliana	SRX17302363	PRJNA874688	SRP394711	Root tip	7 days old seedling	Root	BRZ	Col-0	10x Genomics	10927	36996230	Nolan TM, et al. Science 2023
Arabidopsis thaliana	SRX17302365	PRJNA874688	SRP394711	Root tip	7 days old seedling	Root	BRZ	Col-0	10x Genomics	10249	36996230	Nolan TM, et al. Science 2023
Arabidopsis thaliana	SRX18769970	PRJNA874688	SRP394711	Root tip	7 days old seedling	Root	BRZ (0 hour)	Col-0	10x Genomics	13718	36996230	Nolan TM, et al. Science 2023
Arabidopsis thaliana	SRX18769968	PRJNA874688	SRP394711	Root tip	7 days old seedling	Root	BRZ+CaCl2 (0 hour)	Col-0	10x Genomics	15841	36996230	Nolan TM, et al. Science 2023
Arabidopsis thaliana	SRX17302360	PRJNA874688	SRP394711	Root tip	7 days old seedling	Root	BL (8 hour)	Col-0	10x Genomics	7176	36996230	Nolan TM, et al. Science 2023
Arabidopsis thaliana	SRX17302361	PRJNA874688	SRP394711	Root tip	7 days old seedling	Root	BL (2 hour)	Col-0	10x Genomics	6663	36996230	Nolan TM, et al. Science 2023
Arabidopsis thaliana	SRX17302364	PRJNA874688	SRP394711	Root tip	7 days old seedling	Root	BL (2 hour)	Col-0	10x Genomics	14365	36996230	Nolan TM, et al. Science 2023
Arabidopsis thaliana	SRX17302366	PRJNA874688	SRP394711	Root tip	7 days old seedling	Root	BL (0.5 hour)	Col-0	10x Genomics	8919	36996230	Nolan TM, et al. Science 2023
Arabidopsis thaliana	SRX17302367	PRJNA874688	SRP394711	Root tip	7 days old seedling	Root	BL (1 hour)	Col-0	10x Genomics	7258	36996230	Nolan TM, et al. Science 2023
Arabidopsis thaliana	SRX17302368	PRJNA874688	SRP394711	Root tip	7 days old seedling	Root	BL (2 hour)	Col-0	10x Genomics	8578	36996230	Nolan TM, et al. Science 2023
Arabidopsis thaliana	SRX17302370	PRJNA874688	SRP394711	Root tip	7 days old seedling	Root	BL (4 hour)	Col-0	10x Genomics	8114	36996230	Nolan TM, et al. Science 2023
Arabidopsis thaliana	SRX18769969	PRJNA874688	SRP394711	Root tip	7 days old seedling	Root	DMSO (0 hour)	Col-0	10x Genomics	16464	36996230	Nolan TM, et al. Science 2023
Arabidopsis thaliana	SRX18769967	PRJNA874688	SRP394711	Root tip	7 days old seedling	Root	DMSO+CaCl2 (0 hour)	Col-0	10x Genomics	17008	36996230	Nolan TM, et al. Science 2023
Oryza sativa	SRX9239584	PRJNA663193	SRP286275	Leaf	3 weeks old seedling	Leaf	TOE-OsNAC78	indica cv. MH63	10x Genomics	12230	33424903	Xie Y, et al. Front Plant Sci 2020
Oryza sativa	SRX9239585	PRJNA663193	SRP286275	Leaf	3 weeks old seedling	Leaf	Normal	indica cv. MH63	10x Genomics	12034	33424903	Xie Y, et al. Front Plant Sci 2020
Oryza sativa	SRX12412469	PRJNA767589	SRP339472	Inflorescence	stage 1 of inflorescence	Flower	Normal	japonica cv. 9522	BD Rhapsody	5013	35118670	Zong J, et al. New Phytol 2022
Oryza sativa	SRX12412470	PRJNA767589	SRP339472	Inflorescence	stage 1 of inflorescence	Flower	Normal	japonica cv. 9522	BD Rhapsody	4570	35118670	Zong J, et al. New Phytol 2022
Oryza sativa	SRX12412471	PRJNA767589	SRP339472	Inflorescence	stage 2 of inflorescence	Flower	Normal	japonica cv. 9522	BD Rhapsody	3573	35118670	Zong J, et al. New Phytol 2022
Oryza sativa	SRX12412472	PRJNA767589	SRP339472	Inflorescence	stage 2 of inflorescence	Flower	Normal	japonica cv. 9522	BD Rhapsody	7310	35118670	Zong J, et al. New Phytol 2022
Oryza sativa	SRX12412473	PRJNA767589	SRP339472	Flag leaf and inflorescence	stage 1 of inflorescence	Flower	Normal	japonica cv. 9522	BD Rhapsody	3562	35118670	Zong J, et al. New Phytol 2022
Oryza sativa	CRX235962	PRJCA004855	CRA004082	Root;Leaf	14 days old seedling	Root;Leaf	Normal	japonica cv. Nipponbare	10x Genomics	3672	34340913	Wang Y, et al. J Genet Genomics 2021
Oryza sativa	CRX235963	PRJCA004855	CRA004082	Root;Leaf	14 days old seedling	Root;Leaf	Normal	japonica cv. Nipponbare	10x Genomics	5124	34340913	Wang Y, et al. J Genet Genomics 2021
Oryza sativa	CRX235964	PRJCA004855	CRA004082	Leaf	14 days old seedling	Leaf	Normal	japonica cv. Nipponbare	10x Genomics	9544	34340913	Wang Y, et al. J Genet Genomics 2021
Oryza sativa	CRX235965	PRJCA004855	CRA004082	Leaf	14 days old seedling	Leaf	Normal	japonica cv. Nipponbare	10x Genomics	13991	34340913	Wang Y, et al. J Genet Genomics 2021
Oryza sativa	CRX235966	PRJCA004855	CRA004082	Root	14 days old seedling	Root	Normal	japonica cv. Nipponbare	10x Genomics	8194	34340913	Wang Y, et al. J Genet Genomics 2021
Oryza sativa	CRX235967	PRJCA004855	CRA004082	Root	14 days old seedling	Root	Normal	japonica cv. Nipponbare	10x Genomics	6153	34340913	Wang Y, et al. J Genet Genomics 2021
Oryza sativa	SRX10234834	PRJNA706435	SRP309176	Root tip	5 days after sowing	Root	Normal	japonica cv. ZH11	10x Genomics	18863	33824350	Zhang TQ, et al. Nat Commun 2021
Oryza sativa	SRX10234835	PRJNA706435	SRP309176	Root tip	5 days after sowing	Root	Normal	japonica cv. ZH11	10x Genomics	28884	33824350	Zhang TQ, et al. Nat Commun 2021
Oryza sativa	SRX7814224	PRJNA609100	SRP250946	Root tip	3 days old seedling	Root	Normal	indica cv. 93-11	10x Genomics	15870	33352304	Liu Q, et al. Mol Plant 2021
Oryza sativa	SRX7814225	PRJNA609100	SRP250946	Root tip	3 days old seedling	Root	Normal	japonica cv. Nipponbare	10x Genomics	15269	33352304	Liu Q, et al. Mol Plant 2021
Oryza sativa	SRX16335164	PRJNA859914	SRP386976	Pistil	1 day before flowering	Flower	Normal	japonica cv. Nipponbare	10x Genomics	6092	37028425	Li C, et al. Dev Cell 2023
Oryza sativa	SRX16335165	PRJNA859914	SRP386976	Pistil	1 day before flowering	Flower	Normal	japonica cv. Nipponbare	10x Genomics	4348	37028425	Li C, et al. Dev Cell 2023
Oryza sativa	SRX16335166	PRJNA859914	SRP386976	Pistil	1 day before flowering	Flower	Normal	japonica cv. Nipponbare	10x Genomics	1003	37028425	Li C, et al. Dev Cell 2023
Oryza sativa	CRX235968	PRJCA004855	CRA004082	Root;Leaf	14 days old seedling	Root;Leaf	Normal	japonica cv. Nipponbare	10x Genomics	12474	34340913	Wang Y, et al. J Genet Genomics 2021
Oryza sativa	CRX235969	PRJCA004855	CRA004082	Root;Leaf	14 days old seedling	Root;Leaf	Low-Nitrogen	japonica cv. Nipponbare	10x Genomics	9689	34340913	Wang Y, et al. J Genet Genomics 2021
Oryza sativa	CRX235970	PRJCA004855	CRA004082	Root;Leaf	14 days old seedling	Root;Leaf	High-Salinity	japonica cv. Nipponbare	10x Genomics	12515	34340913	Wang Y, et al. J Genet Genomics 2021
Oryza sativa	CRX235971	PRJCA004855	CRA004082	Root;Leaf	14 days old seedling	Root;Leaf	Iron-Deficiency	japonica cv. Nipponbare	10x Genomics	10767	34340913	Wang Y, et al. J Genet Genomics 2021
Oryza sativa	CRX235972	PRJCA004855	CRA004082	Root;Leaf	14 days old seedling	Root;Leaf	Normal	japonica cv. Nipponbare	10x Genomics	11068	34340913	Wang Y, et al. J Genet Genomics 2021
Oryza sativa	CRX235973	PRJCA004855	CRA004082	Root;Leaf	14 days old seedling	Root;Leaf	Low-Nitrogen	japonica cv. Nipponbare	10x Genomics	22407	34340913	Wang Y, et al. J Genet Genomics 2021
Oryza sativa	CRX235974	PRJCA004855	CRA004082	Root;Leaf	14 days old seedling	Root;Leaf	High-Salinity	japonica cv. Nipponbare	10x Genomics	4590	34340913	Wang Y, et al. J Genet Genomics 2021
Oryza sativa	CRX235975	PRJCA004855	CRA004082	Root;Leaf	14 days old seedling	Root;Leaf	Iron-Deficiency	japonica cv. Nipponbare	10x Genomics	3229	34340913	Wang Y, et al. J Genet Genomics 2021
Oryza sativa	CRX235976	PRJCA004855	CRA004082	Root;Leaf	14 days old seedling	Root;Leaf	Normal	japonica cv. Nipponbare	10x Genomics	15805	34340913	Wang Y, et al. J Genet Genomics 2021
Oryza sativa	CRX235977	PRJCA004855	CRA004082	Root;Leaf	14 days old seedling	Root;Leaf	Low-Nitrogen	japonica cv. Nipponbare	10x Genomics	21794	34340913	Wang Y, et al. J Genet Genomics 2021
Oryza sativa	CRX235978	PRJCA004855	CRA004082	Root;Leaf	14 days old seedling	Root;Leaf	High-Salinity	japonica cv. Nipponbare	10x Genomics	10115	34340913	Wang Y, et al. J Genet Genomics 2021
Oryza sativa	CRX235979	PRJCA004855	CRA004082	Root;Leaf	14 days old seedling	Root;Leaf	Iron-Deficiency	japonica cv. Nipponbare	10x Genomics	11034	34340913	Wang Y, et al. J Genet Genomics 2021
Oryza sativa	CRX235980	PRJCA004855	CRA004082	Root;Leaf	14 days old seedling	Root;Leaf	Normal	japonica cv. Nipponbare	10x Genomics	27855	34340913	Wang Y, et al. J Genet Genomics 2021
Oryza sativa	CRX235981	PRJCA004855	CRA004082	Root;Leaf	14 days old seedling	Root;Leaf	Low-Nitrogen	japonica cv. Nipponbare	10x Genomics	30188	34340913	Wang Y, et al. J Genet Genomics 2021
Oryza sativa	CRX235982	PRJCA004855	CRA004082	Root;Leaf	14 days old seedling	Root;Leaf	High-Salinity	japonica cv. Nipponbare	10x Genomics	18824	34340913	Wang Y, et al. J Genet Genomics 2021
Oryza sativa	CRX235983	PRJCA004855	CRA004082	Root;Leaf	14 days old seedling	Root;Leaf	Iron-Deficiency	japonica cv. Nipponbare	10x Genomics	34058	34340913	Wang Y, et al. J Genet Genomics 2021
Zea mays	SRX8781710	PRJNA646989	SRP272727_23_26	Ear inflorescence	ears development	Flower	Normal	B73	10x Genomics	3178	33400914	Xu X, et al. Dev Cell 2021
Zea mays	SRX8781690	PRJNA646996	SRP272727_23_26	Ear inflorescence	ears development	Flower	Normal	B73	10x Genomics	9174	33400914	Xu X, et al. Dev Cell 2021
Zea mays	SRX8781709	PRJNA647001	SRP272727_23_26	Ear inflorescence	ears development	Flower	Normal	B73	10x Genomics	5714	33400914	Xu X, et al. Dev Cell 2021
Zea mays	SRX10657011	PRJNA454730	SRP145013	Root tip	7 days after germination	Root	Normal	B73	10x Genomics	3654	34855479	Ortiz-Ramirez C, et al. Science 2021
Zea mays	SRX10657012	PRJNA454730	SRP145013	Root tip	7 days after germination	Root	Normal	B73	10x Genomics	1540	34855479	Ortiz-Ramirez C, et al. Science 2021
Zea mays	SRX10657013	PRJNA454730	SRP145013	Root tip	7 days after germination	Root	Normal	B73	10x Genomics	1366	34855479	Ortiz-Ramirez C, et al. Science 2021
Zea mays	SRX12403792	PRJNA454730	SRP145013	Root tip	7 days after germination	Root	Normal	B73	10x Genomics	4456	34855479	Ortiz-Ramirez C, et al. Science 2021
Zea mays	SRX12403793	PRJNA454730	SRP145013	Root tip	7 days after germination	Root	Normal	B73	10x Genomics	5218	34855479	Ortiz-Ramirez C, et al. Science 2021
Zea mays	SRX12403794	PRJNA454730	SRP145013	Root tip	7 days after germination	Root	Normal	B73	10x Genomics	4667	34855479	Ortiz-Ramirez C, et al. Science 2021
Zea mays	SRX12403795	PRJNA454730	SRP145013	Root tip	7 days after germination	Root	Normal	B73	10x Genomics	4394	34855479	Ortiz-Ramirez C, et al. Science 2021
Zea mays	SRX12403796	PRJNA454730	SRP145013	Root tip	7 days after germination	Root	Normal	B73	10x Genomics	5049	34855479	Ortiz-Ramirez C, et al. Science 2021
Zea mays	SRX12403797	PRJNA454730	SRP145013	Root tip	7 days after germination	Root	Normal	B73	10x Genomics	10504	34855479	Ortiz-Ramirez C, et al. Science 2021
Zea mays	SRX11982313	PRJNA759548	SRP335180	Root tip	4 days after germination	Root	Nitrate-	B73	10x Genomics	2753	https://doi.org/10.1016/j.cj.2022.02.004	Li X et al. The Crop Journal 2022
Zea mays	SRX11982312	PRJNA759548	SRP335180	Root tip	4 days after germination	Root	Nitrate+	B73	10x Genomics	3115	https://doi.org/10.1016/j.cj.2022.02.004	Li X et al. The Crop Journal 2022
Zea mays	SRX6959080	PRJNA576240	SRP224648	Leaf	10 days old seedling	Leaf	Normal	B73	10x Genomics	14533	35205426	Tao S, et al. Genes (Basel) 2022
Zea mays	SRX11390001	PRJNA740934	SRP325657_1	Leaf base	10 days old seedling	Leaf	Normal	B73	10x Genomics	15320	35166333	Sun G, et al. Plant Cell 2022
Zea mays	SRX11390002	PRJNA740934	SRP325657_1	Leaf base	10 days old seedling	Leaf	Normal	B73	10x Genomics	15075	35166333	Sun G, et al. Plant Cell 2022
Zea mays	SRX11390003	PRJNA740934	SRP325657_1	Leaf base	10 days old seedling	Leaf	Normal	B73	10x Genomics	14935	35166333	Sun G, et al. Plant Cell 2022
Zea mays	SRX11390004	PRJNA740934	SRP325657_1	Leaf base	10 days old seedling	Leaf	Normal	B73	10x Genomics	14405	35166333	Sun G, et al. Plant Cell 2022
Zea mays	SRX11230559	PRJNA740934	SRP325657_2	Leaf abaxial mature peel (Pv2)	10 days old seedling	Leaf	Normal	B73	10x Genomics	5380	35166333	Sun G, et al. Plant Cell 2022
Zea mays	SRX11230560	PRJNA740934	SRP325657_2	Leaf abaxial mature peel (Pv2)	10 days old seedling	Leaf	Normal	B73	10x Genomics	5578	35166333	Sun G, et al. Plant Cell 2022
Zea mays	SRX11230561	PRJNA740934	SRP325657_2	Leaf abaxial mature peel (Pv2)	10 days old seedling	Leaf	Normal	B73	10x Genomics	5080	35166333	Sun G, et al. Plant Cell 2022
Zea mays	SRX11230562	PRJNA740934	SRP325657_2	Leaf abaxial mature peel (Pv2)	10 days old seedling	Leaf	Normal	B73	10x Genomics	5740	35166333	Sun G, et al. Plant Cell 2022
Zea mays	SRX11243654	PRJNA740934	SRP325657_2	Leaf abaxial mature peel (Pv3a)	10 days old seedling	Leaf	Normal	B73	10x Genomics	8442	35166333	Sun G, et al. Plant Cell 2022
Zea mays	SRX11243655	PRJNA740934	SRP325657_2	Leaf abaxial mature peel (Pv3a)	10 days old seedling	Leaf	Normal	B73	10x Genomics	8875	35166333	Sun G, et al. Plant Cell 2022
Zea mays	SRX11243656	PRJNA740934	SRP325657_2	Leaf abaxial mature peel (Pv3a)	10 days old seedling	Leaf	Normal	B73	10x Genomics	8364	35166333	Sun G, et al. Plant Cell 2022
Zea mays	SRX11243657	PRJNA740934	SRP325657_2	Leaf abaxial mature peel (Pv3a)	10 days old seedling	Leaf	Normal	B73	10x Genomics	8826	35166333	Sun G, et al. Plant Cell 2022
Zea mays	SRX11243658	PRJNA740934	SRP325657_2	Leaf abaxial mature peel (Pv3a)	10 days old seedling	Leaf	Normal	B73	10x Genomics	8294	35166333	Sun G, et al. Plant Cell 2022
Zea mays	SRX11243659	PRJNA740934	SRP325657_2	Leaf abaxial mature peel (Pv3a)	10 days old seedling	Leaf	Normal	B73	10x Genomics	8567	35166333	Sun G, et al. Plant Cell 2022
Zea mays	SRX11243660	PRJNA740934	SRP325657_2	Leaf abaxial mature peel (Pv3a)	10 days old seedling	Leaf	Normal	B73	10x Genomics	6599	35166333	Sun G, et al. Plant Cell 2022
Zea mays	SRX11243661	PRJNA740934	SRP325657_2	Leaf abaxial mature peel (Pv3a)	10 days old seedling	Leaf	Normal	B73	10x Genomics	8996	35166333	Sun G, et al. Plant Cell 2022
Zea mays	SRX11291288	PRJNA740934	SRP325657_2	Leaf abaxial mature peel (Pv3b)	10 days old seedling	Leaf	Normal	B73	10x Genomics	7899	35166333	Sun G, et al. Plant Cell 2022
Zea mays	SRX11291289	PRJNA740934	SRP325657_2	Leaf abaxial mature peel (Pv3b)	10 days old seedling	Leaf	Normal	B73	10x Genomics	7942	35166333	Sun G, et al. Plant Cell 2022
Zea mays	SRX11291290	PRJNA740934	SRP325657_2	Leaf abaxial mature peel (Pv3b)	10 days old seedling	Leaf	Normal	B73	10x Genomics	5339	35166333	Sun G, et al. Plant Cell 2022
Zea mays	SRX11291291	PRJNA740934	SRP325657_2	Leaf abaxial mature peel (Pv3b)	10 days old seedling	Leaf	Normal	B73	10x Genomics	7950	35166333	Sun G, et al. Plant Cell 2022
Zea mays	SRX19052016	PRJNA924780	SRP417893	Leaf primordia	2 weeks old seedling	Shoot axis apex	Normal	B73	10x Genomics	8999	37142751	Satterlee JW, et al. Nat Plants 2023
Zea mays	SRX19052017	PRJNA924780	SRP417893	Leaf primordia	2 weeks old seedling	Shoot axis apex	Normal	B73 (ns)	10x Genomics	9636	37142751	Satterlee JW, et al. Nat Plants 2023
Zea mays	SRX19052018	PRJNA924780	SRP417893	Leaf primordia	2 weeks old seedling	Shoot axis apex	Normal	B73	10x Genomics	9475	37142751	Satterlee JW, et al. Nat Plants 2023
Zea mays	SRX19052019	PRJNA924780	SRP417893	Leaf primordia	2 weeks old seedling	Shoot axis apex	Normal	B73 (ns)	10x Genomics	11385	37142751	Satterlee JW, et al. Nat Plants 2023
Zea mays	SRX8487983	PRJNA637882	SRP266308_1	Vegetative shoot apex	2 weeks old seedling	Shoot axis apex	Normal	B73	10x Genomics	8134	33318187	Satterlee JW, et al. Proc Natl Acad Sci U S A 2020
Zea mays	SRX8487984	PRJNA637882	SRP266308_1	Vegetative shoot apex	2 weeks old seedling	Shoot axis apex	Normal	B73	10x Genomics	18855	33318187	Satterlee JW, et al. Proc Natl Acad Sci U S A 2020
Zea mays	SRX9075187	PRJNA637882	SRP266308_1	Vegetative shoot apex	2 weeks old seedling	Shoot axis apex	Normal	B73	10x Genomics	4257	33318187	Satterlee JW, et al. Proc Natl Acad Sci U S A 2020
Zea mays	SRX9075188	PRJNA637882	SRP266308_1	Vegetative shoot apex	2 weeks old seedling	Shoot axis apex	Kn1-O/+	B73	10x Genomics	10312	33318187	Satterlee JW, et al. Proc Natl Acad Sci U S A 2020
