# Supplementary material for: scPlantLLM: A Foundation Model for Exploring Single-cell Expression Atlases in Plants
Source: Genomics Proteomics Bioinformatics. 2025 Mar 17;23(3):qzaf024. doi: 10.1093/gpbjnl/qzaf024 (PMC12417071; doi:10.1093/gpbjnl/qzaf024)
Supplement: qzaf024_Supplementary_Data [file qzaf024_supplementary_data.zip › Table S2.xlsx]

## Sheet: Table S2
Table S2 Known marker genes from the Arabidopsis thaliana scRNA-seq dataset
Marker Genes	Cell Type	PMCID
UXS6	Protoxylem	26432860
XCP1	Protoxylem	23834670
XCP2	Protoxylem	23834670
RIC4	protoxylem/metaxylem	(Book) The role of the small GTPases and the Phytocyanins during secondary cell wall synthesis in Arabidopsis thaliana
ATFLA11	Protoxylem/Metaxylem	16328545
AGLA2	Metaxylem	16845526
RALFL32	Xylem pole pericycle
ATMLP-300B	Lateral root cap	37789617
BGLU34 (TGG4)	Lateral root cap	27338341
BGLU35 (TGG5)	Lateral root cap	27338341
YUC3	Columella root cap	24562917
RGF3	Columella root cap	20798316
ATDI21	Columella root cap	7823904
AGP31	Root cap	17885091
ATMT3	Companion cell	19939834
ACO2	Companion cell	31191592
AB140	MesophyII	24390011
RBCS1A	MesophyII	35668154
PSBR	MesophyII	32574552
LHB1B2	MesophyII
ATHRGP1	Root hair	25655826
ATPRP3	Root hair	10712533
AGP3	Root hair	27427911
ATXTH17	Non-hair	15659443
MLP34	Non-hair	30913408
AIR1	Non-hair	16766693
CLE5	Phloem pole percycle	35817820
CLE2	Phloem pole percycle	35817820
LCR68 (PDF2?)	Phloem pole percycle	25766904
ATNIT1	Root cortex	28174581
ATCHS (TT4?)	Root cortex	33839683
ATEXT3	Root cortex	21680836
RCI3	Root endodermis	12366797
LAX3	Root procambium	18622388
ATXTH21	Root stele	17674032
ATPSK2	Root stele	19076296
ORA47	Root stele	26974851
PROPEP4	Root stele
