# Supplementary material for: scPlantLLM: A Foundation Model for Exploring Single-cell Expression Atlases in Plants
Source: Genomics Proteomics Bioinformatics. 2025 Mar 17;23(3):qzaf024. doi: 10.1093/gpbjnl/qzaf024 (PMC12417071; doi:10.1093/gpbjnl/qzaf024)
Supplement: qzaf024_Supplementary_Data [file qzaf024_supplementary_data.zip › Table S3.xlsx]

## Sheet: Table S3
Table S3 Overview of Cell Counts Across Organs and Tissues from scPlantDB
Organ	Tissue	Cells
Flower	Inflorescence, Pollen	125694
Hypocotyl callus	Hypocotyl callus	20787
Leaf	Cotyledon, Leaf, Rosette leaf, Rosette-Leaf explant, True leaf	361103
Root	Root, Root outside the meristem, Root phloem tissue, Root tip, Whole root	763646
Shoot axis apex	Vegetative shoot apex	63034
